# Supplementary material for: Attraction of Culex pipiens to House Sparrows Is Influenced by Host Age but Not Uropygial Gland Secretions
Source: Insects. 2018 Sep 25;9(4):127. doi: 10.3390/insects9040127 (PMC6315329; doi:10.3390/insects9040127)
Supplement: Supplementary file 1 [file insects-09-00127-s001.zip]

Archive with 2 entries (2 files):
- Garvin etal Insects raw data/LiveAssaysOnlyHOSP_Aug2018.xlsx
- Garvin etal Insects raw data/SecretionAssaysOnlyHOSP_Aug2018.xlsx
