# Supplementary material for: Attraction of Culex pipiens to House Sparrows Is Influenced by Host Age but Not Uropygial Gland Secretions
Source: Insects. 2018 Sep 25;9(4):127. doi: 10.3390/insects9040127 (PMC6315329; doi:10.3390/insects9040127)
Supplement: Supplementary file 1 [file insects-09-00127-s001.zip › Garvin etal Insects raw data/LiveAssaysOnlyHOSP_Aug2018.xlsx]

## Sheet: LiveAssaysHOSP_Aug2018
Mosq#	TRIAL#	TRIALTYPE	TrialType#	Agechose	Ageno	Birdage	Adultside	PORT	@#MOSQ	Talley	filter_$
1	1	AHY vs N	1	AHY	2		L	1	28	1	0
2	1	AHY vs N	1	AHY	2		L	1	28	1	0
3	1	AHY vs N	1	AHY	2		L	1	28	1	0
4	1	AHY vs N	1	AHY	2		L	1	28	1	0
5	1	AHY vs N	1	AHY	2		L	1	28	1	0
6	1	AHY vs N	1	AHY	2		L	1	28	1	0
7	1	AHY vs N	1	AHY	2		L	1	28	1	0
8	1	AHY vs N	1	AHY	2		L	1	28	1	0
9	1	AHY vs N	1	AHY	2		L	1	28	1	0
10	1	AHY vs N	1	AHY	2		L	1	28	1	0
11	1	AHY vs N	1	AHY	2		L	1	28	1	0
12	1	AHY vs N	1	AHY	2		L	1	28	1	0
13	1	AHY vs N	1	AHY	2		L	1	28	1	0
14	1	AHY vs N	1	AHY	2		L	1	28	1	0
15	1	AHY vs N	1	AHY	2		L	1	28	1	0
16	1	AHY vs N	1	AHY	2		L	1	28	1	0
17	1	AHY vs N	1	AHY	2		L	1	28	1	0
18	1	AHY vs N	1	AHY	2		L	1	28	1	0
19	1	AHY vs N	1	AHY	2		L	1	28	1	0
20	1	AHY vs N	1	AHY	2		L	1	28	1	0
21	1	AHY vs N	1	AHY	2		L	1	28	1	0
22	1	AHY vs N	1	AHY	2		L	1	28	1	0
23	1	AHY vs N	1	AHY	2		L	1	28	1	0
24	1	AHY vs N	1	AHY	2		L	1	28	1	0
25	1	AHY vs N	1	AHY	2		L	1	28	1	0
26	1	AHY vs N	1	AHY	2		L	1	28	1	0
27	1	AHY vs N	1	AHY	2		L	1	28	1	0
28	1	AHY vs N	1	AHY	2		L	1	28	1	0
29	1	AHY vs N	1	HY	1		L	2	3	1	0
30	1	AHY vs N	1	HY	1		L	2	3	1	0
31	1	AHY vs N	1	HY	1		L	2	3	1	0
32	2	AHY vs N	1	AHY	2		R	2	10	1	0
33	2	AHY vs N	1	AHY	2		R	2	10	1	0
34	2	AHY vs N	1	AHY	2		R	2	10	1	0
35	2	AHY vs N	1	AHY	2		R	2	10	1	0
36	2	AHY vs N	1	AHY	2		R	2	10	1	0
37	2	AHY vs N	1	AHY	2		R	2	10	1	0
38	2	AHY vs N	1	AHY	2		R	2	10	1	0
39	2	AHY vs N	1	AHY	2		R	2	10	1	0
40	2	AHY vs N	1	AHY	2		R	2	10	1	0
41	2	AHY vs N	1	AHY	2		R	2	10	1	0
42	2	AHY vs N	1	HY	1		R	1	1	1	0
43	3	AHY vs N	1	AHY	2		L	1	15	1	0
44	3	AHY vs N	1	AHY	2		L	1	15	1	0
45	3	AHY vs N	1	AHY	2		L	1	15	1	0
46	3	AHY vs N	1	AHY	2		L	1	15	1	0
47	3	AHY vs N	1	AHY	2		L	1	15	1	0
48	3	AHY vs N	1	AHY	2		L	1	15	1	0
49	3	AHY vs N	1	AHY	2		L	1	15	1	0
50	3	AHY vs N	1	AHY	2		L	1	15	1	0
51	3	AHY vs N	1	AHY	2		L	1	15	1	0
52	3	AHY vs N	1	AHY	2		L	1	15	1	0
53	3	AHY vs N	1	AHY	2		L	1	15	1	0
54	3	AHY vs N	1	AHY	2		L	1	15	1	0
55	3	AHY vs N	1	AHY	2		L	1	15	1	0
56	3	AHY vs N	1	AHY	2		L	1	15	1	0
57	3	AHY vs N	1	AHY	2		L	1	15	1	0
58	3	AHY vs N	1	HY	1		L	2	6	1	0
59	3	AHY vs N	1	HY	1		L	2	6	1	0
60	3	AHY vs N	1	HY	1		L	2	6	1	0
61	3	AHY vs N	1	HY	1		L	2	6	1	0
62	3	AHY vs N	1	HY	1		L	2	6	1	0
63	3	AHY vs N	1	HY	1		L	2	6	1	0
64	4	AHY vs N	1	HY	1		R	1	5	1	0
65	4	AHY vs N	1	HY	1		R	1	5	1	0
66	4	AHY vs N	1	HY	1		R	1	5	1	0
67	4	AHY vs N	1	HY	1		R	1	5	1	0
68	4	AHY vs N	1	HY	1		R	1	5	1	0
69	4	AHY vs N	1	AHY	2		R	2	23	1	0
70	4	AHY vs N	1	AHY	2		R	2	23	1	0
71	4	AHY vs N	1	AHY	2		R	2	23	1	0
72	4	AHY vs N	1	AHY	2		R	2	23	1	0
73	4	AHY vs N	1	AHY	2		R	2	23	1	0
74	4	AHY vs N	1	AHY	2		R	2	23	1	0
75	4	AHY vs N	1	AHY	2		R	2	23	1	0
76	4	AHY vs N	1	AHY	2		R	2	23	1	0
77	4	AHY vs N	1	AHY	2		R	2	23	1	0
78	4	AHY vs N	1	AHY	2		R	2	23	1	0
79	4	AHY vs N	1	AHY	2		R	2	23	1	0
80	4	AHY vs N	1	AHY	2		R	2	23	1	0
81	4	AHY vs N	1	AHY	2		R	2	23	1	0
82	4	AHY vs N	1	AHY	2		R	2	23	1	0
83	4	AHY vs N	1	AHY	2		R	2	23	1	0
84	4	AHY vs N	1	AHY	2		R	2	23	1	0
85	4	AHY vs N	1	AHY	2		R	2	23	1	0
86	4	AHY vs N	1	AHY	2		R	2	23	1	0
87	4	AHY vs N	1	AHY	2		R	2	23	1	0
88	4	AHY vs N	1	AHY	2		R	2	23	1	0
89	4	AHY vs N	1	AHY	2		R	2	23	1	0
90	4	AHY vs N	1	AHY	2		R	2	23	1	0
91	4	AHY vs N	1	AHY	2		R	2	23	1	0
92	1	AHY vs HY	2	HY	1		R	1	7	1	0
93	1	AHY vs HY	2	HY	1		R	1	7	1	0
94	1	AHY vs HY	2	HY	1		R	1	7	1	0
95	1	AHY vs HY	2	HY	1		R	1	7	1	0
96	1	AHY vs HY	2	HY	1		R	1	7	1	0
97	1	AHY vs HY	2	HY	1		R	1	7	1	0
98	1	AHY vs HY	2	HY	1		R	1	7	1	0
99	1	AHY vs HY	2	AHY	2		R	2	20	1	0
100	1	AHY vs HY	2	AHY	2		R	2	20	1	0
101	1	AHY vs HY	2	AHY	2		R	2	20	1	0
102	1	AHY vs HY	2	AHY	2		R	2	20	1	0
103	1	AHY vs HY	2	AHY	2		R	2	20	1	0
104	1	AHY vs HY	2	AHY	2		R	2	20	1	0
105	1	AHY vs HY	2	AHY	2		R	2	20	1	0
106	1	AHY vs HY	2	AHY	2		R	2	20	1	0
107	1	AHY vs HY	2	AHY	2		R	2	20	1	0
108	1	AHY vs HY	2	AHY	2		R	2	20	1	0
109	1	AHY vs HY	2	AHY	2		R	2	20	1	0
110	1	AHY vs HY	2	AHY	2		R	2	20	1	0
111	1	AHY vs HY	2	AHY	2		R	2	20	1	0
112	1	AHY vs HY	2	AHY	2		R	2	20	1	0
113	1	AHY vs HY	2	AHY	2		R	2	20	1	0
114	1	AHY vs HY	2	AHY	2		R	2	20	1	0
115	1	AHY vs HY	2	AHY	2		R	2	20	1	0
116	1	AHY vs HY	2	AHY	2		R	2	20	1	0
117	1	AHY vs HY	2	AHY	2		R	2	20	1	0
118	1	AHY vs HY	2	AHY	2		R	2	20	1	0
119	2	AHY vs HY	2	AHY	2		L	1	9	1	0
120	2	AHY vs HY	2	AHY	2		L	1	9	1	0
121	2	AHY vs HY	2	AHY	2		L	1	9	1	0
122	2	AHY vs HY	2	AHY	2		L	1	9	1	0
123	2	AHY vs HY	2	AHY	2		L	1	9	1	0
124	2	AHY vs HY	2	AHY	2		L	1	9	1	0
125	2	AHY vs HY	2	AHY	2		L	1	9	1	0
126	2	AHY vs HY	2	AHY	2		L	1	9	1	0
127	2	AHY vs HY	2	AHY	2		L	1	9	1	0
128	2	AHY vs HY	2	HY	1		L	2	16	1	0
129	2	AHY vs HY	2	HY	1		L	2	16	1	0
130	2	AHY vs HY	2	HY	1		L	2	16	1	0
131	2	AHY vs HY	2	HY	1		L	2	16	1	0
132	2	AHY vs HY	2	HY	1		L	2	16	1	0
133	2	AHY vs HY	2	HY	1		L	2	16	1	0
134	2	AHY vs HY	2	HY	1		L	2	16	1	0
135	2	AHY vs HY	2	HY	1		L	2	16	1	0
136	2	AHY vs HY	2	HY	1		L	2	16	1	0
137	2	AHY vs HY	2	HY	1		L	2	16	1	0
138	2	AHY vs HY	2	HY	1		L	2	16	1	0
139	2	AHY vs HY	2	HY	1		L	2	16	1	0
140	2	AHY vs HY	2	HY	1		L	2	16	1	0
141	2	AHY vs HY	2	HY	1		L	2	16	1	0
142	2	AHY vs HY	2	HY	1		L	2	16	1	0
143	2	AHY vs HY	2	HY	1		L	2	16	1	0
144	3	AHY vs HY	2	HY	1		R	1	18	1	0
145	3	AHY vs HY	2	HY	1		R	1	18	1	0
146	3	AHY vs HY	2	HY	1		R	1	18	1	0
147	3	AHY vs HY	2	HY	1		R	1	18	1	0
148	3	AHY vs HY	2	HY	1		R	1	18	1	0
149	3	AHY vs HY	2	HY	1		R	1	18	1	0
150	3	AHY vs HY	2	HY	1		R	1	18	1	0
151	3	AHY vs HY	2	HY	1		R	1	18	1	0
152	3	AHY vs HY	2	HY	1		R	1	18	1	0
153	3	AHY vs HY	2	HY	1		R	1	18	1	0
154	3	AHY vs HY	2	HY	1		R	1	18	1	0
155	3	AHY vs HY	2	HY	1		R	1	18	1	0
156	3	AHY vs HY	2	HY	1		R	1	18	1	0
157	3	AHY vs HY	2	HY	1		R	1	18	1	0
158	3	AHY vs HY	2	HY	1		R	1	18	1	0
159	3	AHY vs HY	2	HY	1		R	1	18	1	0
160	3	AHY vs HY	2	HY	1		R	1	18	1	0
161	3	AHY vs HY	2	HY	1		R	1	18	1	0
162	3	AHY vs HY	2	AHY	2		R	2	9	1	0
163	3	AHY vs HY	2	AHY	2		R	2	9	1	0
164	3	AHY vs HY	2	AHY	2		R	2	9	1	0
165	3	AHY vs HY	2	AHY	2		R	2	9	1	0
166	3	AHY vs HY	2	AHY	2		R	2	9	1	0
167	3	AHY vs HY	2	AHY	2		R	2	9	1	0
168	3	AHY vs HY	2	AHY	2		R	2	9	1	0
169	3	AHY vs HY	2	AHY	2		R	2	9	1	0
170	3	AHY vs HY	2	AHY	2		R	2	9	1	0
171	4	AHY vs HY	2	AHY	2		L	1	21	1	0
172	4	AHY vs HY	2	AHY	2		L	1	21	1	0
173	4	AHY vs HY	2	AHY	2		L	1	21	1	0
174	4	AHY vs HY	2	AHY	2		L	1	21	1	0
173	4	AHY vs HY	2	AHY	2		L	1	21	1	0
176	4	AHY vs HY	2	AHY	2		L	1	21	1	0
177	4	AHY vs HY	2	AHY	2		L	1	21	1	0
178	4	AHY vs HY	2	AHY	2		L	1	21	1	0
179	4	AHY vs HY	2	AHY	2		L	1	21	1	0
180	4	AHY vs HY	2	AHY	2		L	1	21	1	0
181	4	AHY vs HY	2	AHY	2		L	1	21	1	0
182	4	AHY vs HY	2	AHY	2		L	1	21	1	0
183	4	AHY vs HY	2	AHY	2		L	1	21	1	0
184	4	AHY vs HY	2	AHY	2		L	1	21	1	0
185	4	AHY vs HY	2	AHY	2		L	1	21	1	0
186	4	AHY vs HY	2	AHY	2		L	1	21	1	0
187	4	AHY vs HY	2	AHY	2		L	1	21	1	0
188	4	AHY vs HY	2	AHY	2		L	1	21	1	0
189	4	AHY vs HY	2	AHY	2		L	1	21	1	0
190	4	AHY vs HY	2	AHY	2		L	1	21	1	0
191	4	AHY vs HY	2	AHY	2		L	1	21	1	0
192	4	AHY vs HY	2	HY	1		L	2	9	1	0
193	4	AHY vs HY	2	HY	1		L	2	9	1	0
194	4	AHY vs HY	2	HY	1		L	2	9	1	0
195	4	AHY vs HY	2	HY	1		L	2	9	1	0
196	4	AHY vs HY	2	HY	1		L	2	9	1	0
197	4	AHY vs HY	2	HY	1		L	2	9	1	0
198	4	AHY vs HY	2	HY	1		L	2	9	1	0
199	4	AHY vs HY	2	HY	1		L	2	9	1	0
200	4	AHY vs HY	2	HY	1		L	2	9	1	0
201	5	AHY vs HY	2	HY	1		R	1	16	1	1
202	5	AHY vs HY	2	HY	1		R	1	16	1	1
203	5	AHY vs HY	2	HY	1		R	1	16	1	1
204	5	AHY vs HY	2	HY	1		R	1	16	1	1
205	5	AHY vs HY	2	HY	1		R	1	16	1	1
206	5	AHY vs HY	2	HY	1		R	1	16	1	1
207	5	AHY vs HY	2	HY	1		R	1	16	1	1
208	5	AHY vs HY	2	HY	1		R	1	16	1	1
209	5	AHY vs HY	2	HY	1		R	1	16	1	1
210	5	AHY vs HY	2	HY	1		R	1	16	1	1
211	5	AHY vs HY	2	HY	1		R	1	16	1	1
212	5	AHY vs HY	2	HY	1		R	1	16	1	1
213	5	AHY vs HY	2	HY	1		R	1	16	1	1
214	5	AHY vs HY	2	HY	1		R	1	16	1	1
215	5	AHY vs HY	2	HY	1		R	1	16	1	1
216	5	AHY vs HY	2	HY	1		R	1	16	1	1
217	5	AHY vs HY	2	AHY	2		R	2	12	1	1
218	5	AHY vs HY	2	AHY	2		R	2	12	1	1
219	5	AHY vs HY	2	AHY	2		R	2	12	1	1
220	5	AHY vs HY	2	AHY	2		R	2	12	1	1
221	5	AHY vs HY	2	AHY	2		R	2	12	1	1
222	5	AHY vs HY	2	AHY	2		R	2	12	1	1
223	5	AHY vs HY	2	AHY	2		R	2	12	1	1
224	5	AHY vs HY	2	AHY	2		R	2	12	1	1
225	5	AHY vs HY	2	AHY	2		R	2	12	1	1
226	5	AHY vs HY	2	AHY	2		R	2	12	1	1
227	5	AHY vs HY	2	AHY	2		R	2	12	1	1
228	5	AHY vs HY	2	AHY	2		R	2	12	1	1
	#NULL!		#NULL!		#NULL!			#NULL!	#NULL!	#NULL!	#NULL!
