# Supplementary material for: Attraction of Culex pipiens to House Sparrows Is Influenced by Host Age but Not Uropygial Gland Secretions
Source: Insects. 2018 Sep 25;9(4):127. doi: 10.3390/insects9040127 (PMC6315329; doi:10.3390/insects9040127)
Supplement: Supplementary file 1 [file insects-09-00127-s001.zip › Garvin etal Insects raw data/SecretionAssaysOnlyHOSP_Aug2018.xlsx]

## Sheet: SecretionAssaysOnlyHOSPAug2018
Mosq#	TRIAL#	TRIALTYPE	TrialType#	Agechose	Ageno	Birdno	Birdsex	Birdage	uropygID	secrmassprt1	secrmassprt2	Adultside	PORT	@#MOSQ	Talley	filter_$
1	1	AHY vs HY	1	AHY	2	308-12	#NULL!	AHY	XG	#NULL!	#NULL!	L	1	7	1	0
2	1	AHY vs HY	1	AHY	2	308-12	#NULL!	AHY	XG	#NULL!	#NULL!	L	1	7	1	0
3	1	AHY vs HY	1	AHY	2	308-12	#NULL!	AHY	XG	#NULL!	#NULL!	L	1	7	1	0
4	1	AHY vs HY	1	AHY	2	308-12	#NULL!	AHY	XG	#NULL!	#NULL!	L	1	7	1	0
5	1	AHY vs HY	1	AHY	2	308-12	#NULL!	AHY	XG	#NULL!	#NULL!	L	1	7	1	0
6	1	AHY vs HY	1	AHY	2	308-12	#NULL!	AHY	XG	#NULL!	#NULL!	L	1	7	1	0
7	1	AHY vs HY	1	AHY	2	308-12	#NULL!	AHY	XG	#NULL!	#NULL!	L	1	7	1	0
8	1	AHY vs HY	1	HY	1	250-12	#NULL!	HY	UZ	#NULL!	#NULL!	L	2	5	1	0
9	1	AHY vs HY	1	HY	1	250-12	#NULL!	HY	UZ	#NULL!	#NULL!	L	2	5	1	0
10	1	AHY vs HY	1	HY	1	250-12	#NULL!	HY	UZ	#NULL!	#NULL!	L	2	5	1	0
11	1	AHY vs HY	1	HY	1	250-12	#NULL!	HY	UZ	#NULL!	#NULL!	L	2	5	1	0
12	1	AHY vs HY	1	HY	1	250-12	#NULL!	HY	UZ	#NULL!	#NULL!	L	2	5	1	0
13	2	AHY vs HY	1	HY	1	269-012	#NULL!	HY	VT	#NULL!	#NULL!	R	1	3	1	0
14	2	AHY vs HY	1	HY	1	269-012	#NULL!	HY	VT	#NULL!	#NULL!	R	1	3	1	0
15	2	AHY vs HY	1	HY	1	269-012	#NULL!	HY	VT	#NULL!	#NULL!	R	1	3	1	0
16	2	AHY vs HY	1	AHY	2	228-012	#NULL!	AHY	UG	#NULL!	#NULL!	R	2	6	1	0
17	2	AHY vs HY	1	AHY	2	228-012	#NULL!	AHY	UG	#NULL!	#NULL!	R	2	6	1	0
18	2	AHY vs HY	1	AHY	2	228-012	#NULL!	AHY	UG	#NULL!	#NULL!	R	2	6	1	0
19	2	AHY vs HY	1	AHY	2	228-012	#NULL!	AHY	UG	#NULL!	#NULL!	R	2	6	1	0
20	2	AHY vs HY	1	AHY	2	228-012	#NULL!	AHY	UG	#NULL!	#NULL!	R	2	6	1	0
21	2	AHY vs HY	1	AHY	2	228-012	#NULL!	AHY	UG	#NULL!	#NULL!	R	2	6	1	0
22	3	AHY vs HY	1	AHY	2	260-012	#NULL!	AHY	VS	#NULL!	#NULL!	L	1	4	1	0
23	3	AHY vs HY	1	AHY	2	260-012	#NULL!	AHY	VS	#NULL!	#NULL!	L	1	4	1	0
24	3	AHY vs HY	1	AHY	2	260-012	#NULL!	AHY	VS	#NULL!	#NULL!	L	1	4	1	0
25	3	AHY vs HY	1	AHY	2	260-012	#NULL!	AHY	VS	#NULL!	#NULL!	L	1	4	1	0
26	3	AHY vs HY	1	HY	1	270-012	#NULL!	HY	VU	#NULL!	#NULL!	L	2	7	1	0
27	3	AHY vs HY	1	HY	1	270-012	#NULL!	HY	VU	#NULL!	#NULL!	L	2	7	1	0
28	3	AHY vs HY	1	HY	1	270-012	#NULL!	HY	VU	#NULL!	#NULL!	L	2	7	1	0
29	3	AHY vs HY	1	HY	1	270-012	#NULL!	HY	VU	#NULL!	#NULL!	L	2	7	1	0
30	3	AHY vs HY	1	HY	1	270-012	#NULL!	HY	VU	#NULL!	#NULL!	L	2	7	1	0
31	3	AHY vs HY	1	HY	1	270-012	#NULL!	HY	VU	#NULL!	#NULL!	L	2	7	1	0
32	3	AHY vs HY	1	HY	1	270-012	#NULL!	HY	VU	#NULL!	#NULL!	L	2	7	1	0
33	4	AHY vs HY	1	HY	1	271-012	#NULL!	HY	VV	#NULL!	#NULL!	R	1	10	1	0
34	4	AHY vs HY	1	HY	1	271-012	#NULL!	HY	VV	#NULL!	#NULL!	R	1	10	1	0
35	4	AHY vs HY	1	HY	1	271-012	#NULL!	HY	VV	#NULL!	#NULL!	R	1	10	1	0
36	4	AHY vs HY	1	HY	1	271-012	#NULL!	HY	VV	#NULL!	#NULL!	R	1	10	1	0
37	4	AHY vs HY	1	HY	1	271-012	#NULL!	HY	VV	#NULL!	#NULL!	R	1	10	1	0
38	4	AHY vs HY	1	HY	1	271-012	#NULL!	HY	VV	#NULL!	#NULL!	R	1	10	1	0
39	4	AHY vs HY	1	HY	1	271-012	#NULL!	HY	VV	#NULL!	#NULL!	R	1	10	1	0
40	4	AHY vs HY	1	HY	1	271-012	#NULL!	HY	VV	#NULL!	#NULL!	R	1	10	1	0
41	4	AHY vs HY	1	HY	1	271-012	#NULL!	HY	VV	#NULL!	#NULL!	R	1	10	1	0
42	4	AHY vs HY	1	HY	1	271-012	#NULL!	HY	VV	#NULL!	#NULL!	R	1	10	1	0
43	4	AHY vs HY	1	AHY	2	299-012	#NULL!	AHY	WX	#NULL!	#NULL!	R	2	5	1	0
44	4	AHY vs HY	1	AHY	2	299-012	#NULL!	AHY	WX	#NULL!	#NULL!	R	2	5	1	0
45	4	AHY vs HY	1	AHY	2	299-012	#NULL!	AHY	WX	#NULL!	#NULL!	R	2	5	1	0
46	4	AHY vs HY	1	AHY	2	299-012	#NULL!	AHY	WX	#NULL!	#NULL!	R	2	5	1	0
47	4	AHY vs HY	1	AHY	2	299-012	#NULL!	AHY	WX	#NULL!	#NULL!	R	2	5	1	0
48	5	AHY vs HY	1	AHY	2	300-012	#NULL!	AHY	WY	#NULL!	#NULL!	L	1	1	1	0
49	6	AHY vs HY	1	HY	1	273-012	#NULL!	HY	VX	#NULL!	#NULL!	R	1	5	1	0
50	6	AHY vs HY	1	HY	1	273-012	#NULL!	HY	VX	#NULL!	#NULL!	R	1	5	1	0
51	6	AHY vs HY	1	HY	1	273-012	#NULL!	HY	VX	#NULL!	#NULL!	R	1	5	1	0
52	6	AHY vs HY	1	HY	1	273-012	#NULL!	HY	VX	#NULL!	#NULL!	R	1	5	1	0
53	6	AHY vs HY	1	HY	1	273-012	#NULL!	HY	VX	#NULL!	#NULL!	R	1	5	1	0
54	6	AHY vs HY	1	AHY	2	304-12	#NULL!	AHY	XC	#NULL!	#NULL!	R	2	2	1	0
55	6	AHY vs HY	1	AHY	2	304-12	#NULL!	AHY	XC	#NULL!	#NULL!	R	2	2	1	0
56	7	AHY vs HY	1	AHY	2	307-012	#NULL!	AHY	XF	#NULL!	#NULL!	L	1	6	1	0
57	7	AHY vs HY	1	AHY	2	307-012	#NULL!	AHY	XF	#NULL!	#NULL!	L	1	6	1	0
58	7	AHY vs HY	1	AHY	2	307-012	#NULL!	AHY	XF	#NULL!	#NULL!	L	1	6	1	0
59	7	AHY vs HY	1	AHY	2	307-012	#NULL!	AHY	XF	#NULL!	#NULL!	L	1	6	1	0
60	7	AHY vs HY	1	AHY	2	307-012	#NULL!	AHY	XF	#NULL!	#NULL!	L	1	6	1	0
61	7	AHY vs HY	1	AHY	2	307-012	#NULL!	AHY	XF	#NULL!	#NULL!	L	1	6	1	0
62	7	AHY vs HY	1	HY	1	274-012	#NULL!	HY	VY	#NULL!	#NULL!	L	2	4	1	0
63	7	AHY vs HY	1	HY	1	274-012	#NULL!	HY	VY	#NULL!	#NULL!	L	2	4	1	0
64	7	AHY vs HY	1	HY	1	274-012	#NULL!	HY	VY	#NULL!	#NULL!	L	2	4	1	0
65	7	AHY vs HY	1	HY	1	274-012	#NULL!	HY	VY	#NULL!	#NULL!	L	2	4	1	0
66	8	AHY vs HY	1	HY	1	275-012	#NULL!	HY	VZ	#NULL!	#NULL!	R	1	3	1	0
67	8	AHY vs HY	1	HY	1	275-012	#NULL!	HY	VZ	#NULL!	#NULL!	R	1	3	1	0
68	8	AHY vs HY	1	HY	1	275-012	#NULL!	HY	VZ	#NULL!	#NULL!	R	1	3	1	0
69	8	AHY vs HY	1	AHY	2	310-012	#NULL!	AHY	XJ	#NULL!	#NULL!	R	2	3	1	0
70	8	AHY vs HY	1	AHY	2	310-012	#NULL!	AHY	XJ	#NULL!	#NULL!	R	2	3	1	0
71	8	AHY vs HY	1	AHY	2	310-012	#NULL!	AHY	XJ	#NULL!	#NULL!	R	2	3	1	0
72	9	AHY vs HY	1	AHY	2	311-012	#NULL!	AHY	XK	#NULL!	#NULL!	L	1	11	1	0
73	9	AHY vs HY	1	AHY	2	311-012	#NULL!	AHY	XK	#NULL!	#NULL!	L	1	11	1	0
74	9	AHY vs HY	1	AHY	2	311-012	#NULL!	AHY	XK	#NULL!	#NULL!	L	1	11	1	0
75	9	AHY vs HY	1	AHY	2	311-012	#NULL!	AHY	XK	#NULL!	#NULL!	L	1	11	1	0
76	9	AHY vs HY	1	AHY	2	311-012	#NULL!	AHY	XK	#NULL!	#NULL!	L	1	11	1	0
77	9	AHY vs HY	1	AHY	2	311-012	#NULL!	AHY	XK	#NULL!	#NULL!	L	1	11	1	0
78	9	AHY vs HY	1	AHY	2	311-012	#NULL!	AHY	XK	#NULL!	#NULL!	L	1	11	1	0
79	9	AHY vs HY	1	AHY	2	311-012	#NULL!	AHY	XK	#NULL!	#NULL!	L	1	11	1	0
80	9	AHY vs HY	1	AHY	2	311-012	#NULL!	AHY	XK	#NULL!	#NULL!	L	1	11	1	0
81	9	AHY vs HY	1	AHY	2	311-012	#NULL!	AHY	XK	#NULL!	#NULL!	L	1	11	1	0
82	9	AHY vs HY	1	AHY	2	311-012	#NULL!	AHY	XK	#NULL!	#NULL!	L	1	11	1	0
83	9	AHY vs HY	1	HY	1	276-012	#NULL!	HY	WB	#NULL!	#NULL!	L	2	7	1	0
84	9	AHY vs HY	1	HY	1	276-012	#NULL!	HY	WB	#NULL!	#NULL!	L	2	7	1	0
85	9	AHY vs HY	1	HY	1	276-012	#NULL!	HY	WB	#NULL!	#NULL!	L	2	7	1	0
86	9	AHY vs HY	1	HY	1	276-012	#NULL!	HY	WB	#NULL!	#NULL!	L	2	7	1	0
87	9	AHY vs HY	1	HY	1	276-012	#NULL!	HY	WB	#NULL!	#NULL!	L	2	7	1	0
88	9	AHY vs HY	1	HY	1	276-012	#NULL!	HY	WB	#NULL!	#NULL!	L	2	7	1	0
89	9	AHY vs HY	1	HY	1	276-012	#NULL!	HY	WB	#NULL!	#NULL!	L	2	7	1	0
90	10	AHY vs HY	1	HY	1	277-012	#NULL!	HY	WC	#NULL!	#NULL!	R	1	9	1	0
91	10	AHY vs HY	1	HY	1	277-012	#NULL!	HY	WC	#NULL!	#NULL!	R	1	9	1	0
92	10	AHY vs HY	1	HY	1	277-012	#NULL!	HY	WC	#NULL!	#NULL!	R	1	9	1	0
93	10	AHY vs HY	1	HY	1	277-012	#NULL!	HY	WC	#NULL!	#NULL!	R	1	9	1	0
94	10	AHY vs HY	1	HY	1	277-012	#NULL!	HY	WC	#NULL!	#NULL!	R	1	9	1	0
95	10	AHY vs HY	1	HY	1	277-012	#NULL!	HY	WC	#NULL!	#NULL!	R	1	9	1	0
96	10	AHY vs HY	1	HY	1	277-012	#NULL!	HY	WC	#NULL!	#NULL!	R	1	9	1	0
97	10	AHY vs HY	1	HY	1	277-012	#NULL!	HY	WC	#NULL!	#NULL!	R	1	9	1	0
98	10	AHY vs HY	1	HY	1	277-012	#NULL!	HY	WC	#NULL!	#NULL!	R	1	9	1	0
99	10	AHY vs HY	1	AHY	2	328-012	#NULL!	AHY	YB	#NULL!	#NULL!	R	2	3	1	0
100	10	AHY vs HY	1	AHY	2	328-012	#NULL!	AHY	YB	#NULL!	#NULL!	R	2	3	1	0
101	10	AHY vs HY	1	AHY	2	328-012	#NULL!	AHY	YB	#NULL!	#NULL!	R	2	3	1	0
102	11	AHY vs HY	1	AHY	2	329-012	#NULL!	AHY	YC	#NULL!	#NULL!	L	1	2	1	0
103	11	AHY vs HY	1	AHY	2	329-012	#NULL!	AHY	YC	#NULL!	#NULL!	L	1	2	1	0
104	11	AHY vs HY	1	HY	1	287-012	#NULL!	HY	WM	#NULL!	#NULL!	L	2	6	1	0
105	11	AHY vs HY	1	HY	1	287-012	#NULL!	HY	WM	#NULL!	#NULL!	L	2	6	1	0
106	11	AHY vs HY	1	HY	1	287-012	#NULL!	HY	WM	#NULL!	#NULL!	L	2	6	1	0
107	11	AHY vs HY	1	HY	1	287-012	#NULL!	HY	WM	#NULL!	#NULL!	L	2	6	1	0
108	11	AHY vs HY	1	HY	1	287-012	#NULL!	HY	WM	#NULL!	#NULL!	L	2	6	1	0
109	11	AHY vs HY	1	HY	1	287-012	#NULL!	HY	WM	#NULL!	#NULL!	L	2	6	1	0
110	12	AHY vs HY	1	HY	1	288-12	#NULL!	HY	WN	#NULL!	#NULL!	R	1	6	1	0
111	12	AHY vs HY	1	HY	1	288-12	#NULL!	HY	WN	#NULL!	#NULL!	R	1	6	1	0
112	12	AHY vs HY	1	HY	1	288-12	#NULL!	HY	WN	#NULL!	#NULL!	R	1	6	1	0
113	12	AHY vs HY	1	HY	1	288-12	#NULL!	HY	WN	#NULL!	#NULL!	R	1	6	1	0
114	12	AHY vs HY	1	HY	1	288-12	#NULL!	HY	WN	#NULL!	#NULL!	R	1	6	1	0
115	12	AHY vs HY	1	HY	1	288-12	#NULL!	HY	WN	#NULL!	#NULL!	R	1	6	1	0
116	12	AHY vs HY	1	AHY	2	330-012	#NULL!	AHY	YD	#NULL!	#NULL!	R	2	13	1	0
117	12	AHY vs HY	1	AHY	2	330-012	#NULL!	AHY	YD	#NULL!	#NULL!	R	2	13	1	0
118	12	AHY vs HY	1	AHY	2	330-012	#NULL!	AHY	YD	#NULL!	#NULL!	R	2	13	1	0
119	12	AHY vs HY	1	AHY	2	330-012	#NULL!	AHY	YD	#NULL!	#NULL!	R	2	13	1	0
120	12	AHY vs HY	1	AHY	2	330-012	#NULL!	AHY	YD	#NULL!	#NULL!	R	2	13	1	0
121	12	AHY vs HY	1	AHY	2	330-012	#NULL!	AHY	YD	#NULL!	#NULL!	R	2	13	1	0
122	12	AHY vs HY	1	AHY	2	330-012	#NULL!	AHY	YD	#NULL!	#NULL!	R	2	13	1	0
123	12	AHY vs HY	1	AHY	2	330-012	#NULL!	AHY	YD	#NULL!	#NULL!	R	2	13	1	0
124	12	AHY vs HY	1	AHY	2	330-012	#NULL!	AHY	YD	#NULL!	#NULL!	R	2	13	1	0
125	12	AHY vs HY	1	AHY	2	330-012	#NULL!	AHY	YD	#NULL!	#NULL!	R	2	13	1	0
126	12	AHY vs HY	1	AHY	2	330-012	#NULL!	AHY	YD	#NULL!	#NULL!	R	2	13	1	0
127	12	AHY vs HY	1	AHY	2	330-012	#NULL!	AHY	YD	#NULL!	#NULL!	R	2	13	1	0
128	12	AHY vs HY	1	AHY	2	330-012	#NULL!	AHY	YD	#NULL!	#NULL!	R	2	13	1	0
129	13	AHY vs N	2	N	1	041-012	#NULL!		NE	#NULL!	#NULL!	R	1	3	1	1
130	13	AHY vs N	2	N	1	041-012	#NULL!		NE	#NULL!	#NULL!	R	1	3	1	1
131	13	AHY vs N	2	N	1	041-012	#NULL!		NE	#NULL!	#NULL!	R	1	3	1	1
132	13	AHY vs N	2	AHY	2	313-012	#NULL!		XM	#NULL!	#NULL!	R	2	3	1	1
133	13	AHY vs N	2	AHY	2	313-012	#NULL!		XM	#NULL!	#NULL!	R	2	3	1	1
134	13	AHY vs N	2	AHY	2	313-012	#NULL!		XM	#NULL!	#NULL!	R	2	3	1	1
135	14	AHY vs N	2	AHY	2	331-012	#NULL!		YE	#NULL!	#NULL!	L	1	#NULL!	#NULL!	1
136	14	AHY vs N	2	N	1		#NULL!		MI	#NULL!	#NULL!	L	2	#NULL!	#NULL!	1
137	15	AHY vs N	1	N	1		#NULL!		MK	#NULL!	#NULL!	R	1	#NULL!	#NULL!	0
138	15	AHY vs N	1	N	1		#NULL!		MK	#NULL!	#NULL!	R	1	#NULL!	#NULL!	0
139	15	AHY vs N	1	N	1		#NULL!		MK	#NULL!	#NULL!	R	1	#NULL!	#NULL!	0
140	15	AHY vs N	1	N	1		#NULL!		MK	#NULL!	#NULL!	R	1	#NULL!	#NULL!	0
141	15	AHY vs N	1	N	1		#NULL!		MK	#NULL!	#NULL!	R	1	#NULL!	#NULL!	0
142	15	AHY vs N	2	AHY	2	338-012	#NULL!		YL	#NULL!	#NULL!	R	2	#NULL!	#NULL!	1
143	16	AHY vs N	2	AHY	2		#NULL!		YO	#NULL!	#NULL!	L	1	#NULL!	#NULL!	1
144	16	AHY vs N	2	AHY	2		#NULL!		YO	#NULL!	#NULL!	L	1	#NULL!	#NULL!	1
145	16	AHY vs N	2	AHY	2		#NULL!		YO	#NULL!	#NULL!	L	1	#NULL!	#NULL!	1
146	16	AHY vs N	2	AHY	2		#NULL!		YO	#NULL!	#NULL!	L	1	#NULL!	#NULL!	1
147	16	AHY vs N	1	N	1		#NULL!		XZ	#NULL!	#NULL!	L	2	#NULL!	#NULL!	0
148	16	AHY vs N	1	N	1		#NULL!		XZ	#NULL!	#NULL!	L	2	#NULL!	#NULL!	0
149	16	AHY vs N	1	N	1		#NULL!		XZ	#NULL!	#NULL!	L	2	#NULL!	#NULL!	0
150	16	AHY vs N	1	N	1		#NULL!		XZ	#NULL!	#NULL!	L	2	#NULL!	#NULL!	0
151	16	AHY vs N	1	N	1		#NULL!		XZ	#NULL!	#NULL!	L	2	#NULL!	#NULL!	0
152	17	AHY vs N	1	N	1		#NULL!		XW	#NULL!	#NULL!	R	1	#NULL!	#NULL!	0
153	17	AHY vs N	1	N	1		#NULL!		XW	#NULL!	#NULL!	R	1	#NULL!	#NULL!	0
154	17	AHY vs N	1	N	1		#NULL!		XW	#NULL!	#NULL!	R	1	#NULL!	#NULL!	0
155	17	AHY vs N	1	N	1		#NULL!		XW	#NULL!	#NULL!	R	1	#NULL!	#NULL!	0
156	17	AHY vs N	1	N	1		#NULL!		XW	#NULL!	#NULL!	R	1	#NULL!	#NULL!	0
157	17	AHY vs N	1	N	1		#NULL!		XW	#NULL!	#NULL!	R	1	#NULL!	#NULL!	0
158	17	AHY vs N	1	N	1		#NULL!		XW	#NULL!	#NULL!	R	1	#NULL!	#NULL!	0
159	17	AHY vs N	1	N	1		#NULL!		XW	#NULL!	#NULL!	R	1	#NULL!	#NULL!	0
160	17	AHY vs N	2	AHY	2		#NULL!		YS	#NULL!	#NULL!	R	2	#NULL!	#NULL!	1
161	17	AHY vs N	2	AHY	2		#NULL!		YS	#NULL!	#NULL!	R	2	#NULL!	#NULL!	1
